# Supplementary material for: Endothelial Changes at Different Stages After Ischemic Stroke Contribute to the Regulation of Immune Cell Infiltration
Source: CNS Neurosci Ther. 2025 May 27;31(5):e70456. doi: 10.1111/cns.70456 (PMC12107272; doi:10.1111/cns.70456)
Supplement: Supplementary file 2 — Table S1. [file CNS-31-e70456-s002.xlsx]

## Sheet: Table1
Table 1.Genes related to each step of immune cell infiltration
Selection	Chemotaxis	Adhesion	Capture	Migration
Selp	Cxcl1	Icam1	Actb	Mmp2
Sele	Cxcl2	Icam2	Rhoa	Mmp9
Spn	Cxcl3	Icam3	Vav1	Mmp14
Fut7	Cxcl5	Itgb1	Mlc1	Cldn5
Cd24a	Cxcl6	Itgb2	Myl9	Ocln
Esam	Cxcl7	Itgb3	Lamc1	Cav1
S1pr1	Cxcl8	Itgb5		Timp1
	Cxcl9	Itgb7
	Cxcl10	Itga4
	Cxcl11	Itga5
	Cxcl12	Itga6
	Cxcl13	Itgal
	Cxcl14	Itgax
	Cxcl16	Itgav
	Cxcr1	Itgam
	Cxcr2	Osmr
	Cxcr3	Selplg
	Cxcr4	Cd44
	Cxcr5	Sele
	Cxcr6	Selp
	Cxcr7	Sell
	Ccl2	Pecam1
	Ccl3	Vcam1
	Ccl4	Jam1
	Ccl5	Esam
	Ccl7	Cdh5
	Ccl8	Itfg1
	Ccl11	Itfg2
	Ccl12	Itgb1bp1
	Ccl13	Itgb3bp
	Ccl14
	Ccl15
	Ccl16
	Ccl17
	Ccl19
	Ccl20
	Ccl21
	Ccl22
	Ccl23
	Ccl24
	Ccl25
	Ccl26
	Ccl27
	Ccl28
	Ccr1
	Ccr2
	Ccr3
	Ccr4
	Ccr5
	Ccr6
	Ccr7
	Ccr8
	Ccr9
	Ccr10
	Xcl1
	Xcl2
	Cx3cl1

## Sheet: Table2
Table 2. Lists of genes used to calculate functional scores
Maintenance of BBB (GO:0035633)	Cell adhesion (GO:0033631)	Angiogenesis (GO:0001525)	NF-κB pathway (mmu04064)	JAK-STAT pathway (mmu04630)
Abcb1a	Ada	Abcc8	Lck	Il2
Abcc8	Adam9	Abl1	Zap70	Il4
Angpt1	Ccl5	Ace	Lat	Il7
Bdkrb2	Cd3e	Ackr3	Plcg1	Il9
Cd2ap	Cd24a	Actg1	Prkcq	Il15
Cldn5	Cxcl13	Acvr1	Syk	Il21
Ifnb1	Dpp4	Acvrl1	Lyn	Tslp
Mbp	Fermt3	Adam8	Blnk	Il2ra
Naglu	Itga4	Adam12	Btk	Il2rb
Ocln	Itga5	Adam15	Plcg2	Il2rg
Ptgs1	Itgb1	Adamts1	Prkcb	Il4ra
Ptgs2	L1cam	Adamts9	Card10	Il7r
Sh3gl2	Npnt	Add1	Card11	Il9r
Slc1a1	Piezo1	Adgra2	Card14	Il15ra
Slc12a2	Plpp3	Adgrb1	Bcl10	Il21r
Tjp1	Podxl	Adgrb2	Malt1	Crlf2
Tjp2	Skap1	Adgrb3	Il1b	Il3
Tjp3	Swap70	Adgrg1	Il1r1	Il5
Tspan12	Vcam1	Adipor2	Myd88	Csf2
Vegfa	Wnk1	Adm	Irak1	Il3ra
Wnk3		Adm2	Irak4	Il5ra
Zeb2		Adra2b	Traf6	Csf2ra
		Adrb2	Tnf	Csf2rb2
		Adtrp	Tnfrsf1a	Csf2rb
		Aggf1	Ripk1	Il6
		Ago1	Tradd	Il11
		Ago2	Traf2	Il13
		Agt	Traf5	Il27
		Agtr1a	Birc2	Il31
		Agtr1b	Birc3	Osm
		Ahr	Eda	Lif
		Aimp1	Edar	Cntf
		Akt1	Edaradd	Ctf1
		Akt3	Cyld	Ctf2
		Alox5	Eda2r	Clcf1
		Amot	Rigi	Il6ra
		Amotl1	Trim25	Il6st
		Amotl2	Trim80	Il11ra1
		Ang	Lbp	Il11ra2
		Ang2	Cd14	Il11ra3
		Ang3	Tlr4	Il13ra1
		Ang4	Ly96	Il13ra2
		Ang5	Tirap	Il27ra
		Ang6	Ticam2	Il31ra
		Angpt1	Ticam1	Osmr
		Angpt2	Cd40lg	Lifr
		Angpt4	Cd40	Cntfr
		Angptl3	Traf3	Il10
		Angptl4	Tnfsf11	Il19
		Angptl6	Tnfrsf11a	Il22
		Anpep	Lta	Il22b
		Anxa1	Ltb	Il20
		Anxa2	Tnfsf14	Il24
		Anxa3	Ltbr	Il10ra
		Apela	Map3k14	Il10rb
		Apln	Map3k7	Il20ra
		Aplnr	Tab1	Il20rb
		Apoh	Tab2	Il22ra1
		Apold1	Tab3	Il22ra2
		Aqp1	Tnfsf13b	Il12a
		Arhgap22	Tnfrsf13c	Il12b
		Arhgap24	Ikbkg	Il23a
		Atf2	Chuk	Il12rb1
		Atp2b4	Ikbkb	Il12rb2
		Atp5f1b	Parp1	Il23r
		B4galt1	Pias4	Epo
		Bcam	Ube2i	Gh
		Bcas3	Atm	Prl
		Becn1	Pidd1	Prl6a1
		Bmp4	Erc1	Prl5a1
		Bmper	Nfkbia	Thpo
		Bmpr1a	Nfkb1	Csf3
		Brca1	Rela	Lep
		Bsg	Ppp1r13l	Epor
		Btg1	Cflar	Ghr
		C1galt1	Xiap	Prlr
		C3	Bcl2l1	Mpl
		C3ar1	Bcl2	Csf3r
		C5ar1	Gadd45a	Lepr
		Calcrl	Gadd45b	Ifna1
		Camp	Gadd45g	Ifna2
		Card10	Traf1	Ifna4
		Casp8	Bcl2a1d	Ifna5
		Cav1	Bcl2a1a	Ifna6
		Ccbe1	Bcl2a1b	Ifna7
		Ccdc134	Bcl2a1c	Ifna9
		Ccl2	Nfkb2	Ifna11
		Ccl5	Tnfaip3	Ifna12
		Ccl11	Ptgs2	Ifna13
		Ccl12	Ccl4	Ifna14
		Ccl24	Cxcl1	Ifnab
		Ccm2	Cxcl2	Ifna15
		Ccn1	Cxcl3	Ifna16
		Ccn2	Vcam1	Ifnb1
		Ccn3	Plau	Ifne
		Ccn6	Csnk2a1	Ifnk
		Ccr2	Csnk2a2	Ifnl2
		Ccr3	Csnk2b	Ifnl3
		Cd34	Relb	Ifnar1
		Cd36	Ccl19	Ifnar2
		Cd40	Ccl21d	Ifnlr1
		Cd47	Ccl21f	Ifng
		Cd59a	Ccl21e	Ifngr1
		Cd93	Ccl21b	Ifngr2
		Cd160	Ccl21a	Egf
		Cdc42	Cxcl12	Pdgfa
		Cdh5	Icam1	Pdgfb
		Cdh13		Egfr
		Ceacam1		Pdgfra
		Cela1		Pdgfrb
		Cemip2		Jak1
		Cfh		Jak2
		Chi3l1		Jak3
		Cib1		Tyk2
		Cldn5		Stat1
		Clec14a		Stat2
		Clic3		Stat3
		Clic4		Stat4
		Cma1		Stat5a
		Cnmd		Stat5b
		Col4a1		Stat6
		Col4a2		Irf9
		Col4a3		Cish
		Col8a1		Socs1
		Col8a2		Socs2
		Col18a1		Socs3
		Creb3l1		Socs4
		Crhr2		Socs5
		Cspg4		Socs7
		Ctnnb1		Socs6
		Ctnnd1		Bcl2
		Ctsh		Mcl1
		Cx3cl1		Bcl2l1
		Cx3cr1		Pim1
		Cxcl10		Myc
		Cxcl12		Ccnd1
		Cxcl17		Ccnd2
		Cxcr2		Ccnd3
		Cxcr3		Cdkn1a
		Cxcr4		Aox2
		Cybb		Aox1
		Cyp1b1		Aox4
		Cysltr1		Aox3
		Cysltr2		Gfap
		Dab2ip		Stam
		Dag1		Stam2
		Dcn		Ptpn2
		Ddah1		Ptpn6
		Dicer1		Crebbp
		Dll1		Ep300
		Dll4		Pias1
		Dsg2		Pias2
		Dysf		Pias3
		E2f2		Pias4
		E2f7		Fhl1
		E2f8		Ptpn11
		Ecm1		Grb2
		Ecscr		Sos1
		Edn1		Sos2
		Edn2		Hras
		Ednra		Raf1
		Efna1		Pik3ca
		Efna3		Pik3cd
		Efnb2		Pik3cb
		Egf		Pik3r2
		Egfl7		Pik3r1
		Egln1		Pik3r3
		Egr3		Akt1
		Ehd4		Akt2
		Eif2ak3		Akt3
		Elk3		Mtor
		Emc10
		Emcn
		Emilin1
		Emilin2
		Emp2
		Eng
		Enpep
		Epas1
		Epgn
		Epha1
		Epha2
		Ephb1
		Ephb2
		Ephb3
		Ephb4
		Epn1
		Epn2
		Epo
		Erap1
		Ereg
		Esm1
		Ets1
		F3
		Fap
		Fasl
		Fbln5
		Fbxw7
		Fgf1
		Fgf2
		Fgf6
		Fgf8
		Fgf9
		Fgf10
		Fgf18
		Fgfbp1
		Fgfr1
		Fgfr2
		Fkbpl
		Flna
		Flt1
		Flt4
		Flvcr2
		Fmnl3
		Fn1
		Foxc1
		Foxc2
		Foxj2
		Foxo4
		Fut1
		Fyn
		Fzd4
		Fzd5
		Fzd8
		Gab1
		Gadd45a
		Gata2
		Gata4
		Gata6
		Gbx2
		Gdf2
		Ghrl
		Ghsr
		Glul
		Gna13
		Gpld1
		Gpr4
		Gpr15
		Gpx1
		Grem1
		Grn
		Gtf2i
		H2-M3
		Hand1
		Hand2
		Hbegf
		Hc
		Hdac5
		Hdac7
		Hdac9
		Hgf
		Hgs
		Hhex
		Hhip
		Hif1a
		Hif3a
		Hipk2
		Hk2
		Hmga2
		Hmgb1
		Hmox1
		Hoxa3
		Hoxa5
		Hoxa7
		Hoxb3
		Hoxb13
		Hpse
		Hrg
		Hs6st1
		Hspa12b
		Hspb1
		Hspb6
		Hspg2
		Htatip2
		Hyal1
		Id1
		Igf2
		Ihh
		Il1a
		Il1b
		Il10
		Il12a
		Il12b
		Il17f
		Il18
		Isl1
		Ism1
		Itga2b
		Itga5
		Itgav
		Itgax
		Itgb1
		Itgb1bp1
		Itgb2
		Itgb2l
		Itgb3
		Itgb8
		Jak1
		Jam3
		Jcad
		Jmjd6
		Jmjd8
		Jun
		Jup
		Kctd10
		Kdr
		Klf2
		Klf4
		Klf5
		Krit1
		Lef1
		Lemd3
		Lep
		Lepr
		Lgals3
		Lif
		Loxl2
		Lrg1
		Lrrc78
		Map2k5
		Map3k3
		Map3k7
		Mapk7
		Mapk14
		Mcam
		Mdk
		Mecp2
		Med1
		Meis1
		Meis3
		Meox2
		Mfge8
		Mia3
		Micall1
		Minar1
		Minar2
		Mir23a
		Mir23b
		Mir24-1
		Mir24-2
		Mir27a
		Mir27b
		Mir126b
		Mir329
		Mmp2
		Mmp9
		Mmp14
		Mmp19
		Mmrn1
		Mmrn2
		Mtdh
		Mydgf
		Myh9
		Naa15
		Naxe
		Ncl
		Ndnf
		Ndp
		Nf1
		Nfatc3
		Nfatc4
		Nfe2l2
		Ngfr
		Ngp
		Ninj1
		Nodal
		Nos3
		Notch1
		Notch2
		Notch3
		Notch4
		Nox1
		Nppc
		Npr2
		Npr3
		Nr2e1
		Nr4a1
		Nrarp
		Nras
		Nrcam
		Nrp1
		Nrp2
		Nrxn1
		Nrxn3
		Ntrk1
		Nus1
		Optc
		Or10j5
		Otulin
		Ovol2
		Pacsin2
		Pak4
		Pank2
		Parva
		Pdcd6
		Pdcd10
		Pdcl3
		Pde3b
		Pdgfa
		Pdgfb
		Pdgfra
		Pdgfrb
		Pdpk1
		Pecam1
		Pf4
		Pgf
		Pgk1
		Pik3c2a
		Pik3ca
		Pik3cb
		Pik3cd
		Pik3cg
		Pik3r2
		Pik3r3
		Pik3r6
		Pitx2
		Pkm
		Pknox1
		Plau
		Plcd1
		Plcd3
		Plcg1
		Plg
		Plk2
		Plxnd1
		Pml
		Pnpla6
		Pofut1
		Pparg
		Ppp1r15a
		Ppp1r16b
		Ppp3r1
		Prcp
		Prkca
		Prkcb
		Prkd1
		Prkd2
		Prkx
		Prl2c2
		Prl7d1
		Prok1
		Prok2
		Psg22
		Pten
		Ptgis
		Ptgs2
		Ptk2
		Ptk2b
		Ptn
		Ptpn6
		Ptprb
		Ptprm
		Pxdn
		Pxn
		Qki
		Ramp1
		Ramp2
		Rapgef3
		Rasip1
		Rbm15
		Rbpj
		Reck
		Rela
		Rgcc
		Rhoa
		Rhob
		Rhoj
		Rnf213
		Rnh1
		Robo1
		Robo4
		Rock1
		Rock2
		Rora
		Rras
		Rspo3
		Rtl1
		Rtn4
		Runx1
		Rxra
		S1pr1
		S2bpcox16
		S100a1
		Sars1
		Sash1
		Scg2
		Sec1
		Sema3e
		Sema4a
		Sema5a
		Sema6a
		Serpine1
		Serpinf1
		Setd2
		Sfrp2
		Sh2b3
		Shb
		Shc1
		Shh
		Sirt1
		Sirt6
		Slc12a2
		Slc31a1
		Slc39a12
		Slit2
		Smad1
		Smad5
		Smoc2
		Sox17
		Sox18
		Sp1
		Sp100
		Sparc
		Sphk1
		Spred1
		Spry2
		Srf
		Srpk2
		Srpx2
		Stab1
		Stard13
		Stat1
		Stat3
		Stim1
		Stk4
		Sulf1
		Syk
		Synj2bp
		Tafa5
		Tal1
		Tbx1
		Tbx4
		Tbx20
		Tbxa2r
		Tcf4
		Tcf21
		Tek
		Tert
		Tgfa
		Tgfb1
		Tgfb2
		Tgfbi
		Tgfbr1
		Tgfbr2
		Tgfbr3
		Tgm2
		Thbs1
		Thbs2
		Thbs4
		Thsd7a
		Thy1
		Tie1
		Tjp1
		Tlr3
		Tmem100
		Tmem201
		Tmem215
		Tnf
		Tnfaip2
		Tnfrsf1a
		Tnfrsf12a
		Tnfsf12
		Tnmd
		Tnn
		Tspan12
		Tspan18
		Ubp1
		Unc5b
		Uts2
		Uts2r
		Vangl2
		Vash1
		Vash2
		Vav2
		Vav3
		Vegfa
		Vegfb
		Vegfc
		Vegfd
		Vezf1
		Vhl
		Vps4b
		Vstm4
		Wars1
		Wars2
		Wasf2
		Wnk1
		Wnt5a
		Wnt7a
		Wnt7b
		Xbp1
		Yjefn3
		Ywhaz
		Zc3h12a
		Zfp354c

## Sheet: Table3
Table 3. Summary of Mouse Enrollment and Mortality
Timepoint	Surgery	Number enrolled	Mortality(%)
Sham	Sham	16	0
MCAO3d	MCAO	36	14.29
MCAO14d	MCAO	25	21.88

## Sheet: Table4
Table 4. Source data and statistics
Fig.S1B					Fig.S1B ONE-Way ANOVA
Neutrophil proportion [%]					Comparison	Adjusted P value	Label
Sham	MCAO3d	MCAO14d			Sham vs MCAO3d (Neutrophil)	0.0003	***
25.1	36.1	49.5			Sham vs MCAO14d (Neutrophil)	0.1383	NS
25.4	46.3	41			MCAO3d vs MCAO14d (Neutrophil)	0.02	*
29.8	73.6	39.8
27.5	58.3	36.8
38.3	49.6	32.6
31.4	54.8	41.22
	69.54
T cell proportion [%]					Comparison	Adjusted P value	Label
Sham	MCAO3d	MCAO14d			Sham vs MCAO3d (T cell)	0.0426	*
12.5	6.57	5.85			Sham vs MCAO14d (T cell)	0.0022	**
18.8	7.65	9.62			MCAO3d vs MCAO14d (T cell)	0.2737	NS
11.9	14.5	10.25
13.8	13.8	7.78
14.8	12.2	6.74
18	11.7	11.2
	10.4
Fig.S2C												Fig.S2C ONE-Way ANOVA
Neutrophil CXCR2 (×103)			Neutrophil CD11b (×103)			Neutrophil CD62L (×103)			Neutrophil CD49d (×103)			Comparison	Adjusted P value	Label
Sham	MCAO3d	MCAO14d	Sham	MCAO3d	MCAO14d	Sham	MCAO3d	MCAO14d	Sham	MCAO3d	MCAO14d	Sham vs MCAO14d (Neutrophil CXCR2)	0.0286	*
24.394	29.575	22.27	155.231	217.219	227.285	17.953	25.741	21.582	5.064	6.236	5.766	MCAO3d vs MCAO14d (Neutrophil CXCR2)	0.0015	**
24.162	27.994	18.838	104.503	156.722	191.138	15.966	19.557	19.619	5.22	4.891	5.32	Sham vs MCAO 3d (Neutrophil CD62L)	0.0216	*
22.521	25.77	19.014	237.298	236.339	230.361	15.283	20.976	19.515	6.323	5.463	4.613	Others	NS	NS
24.628	24.55	12.658	154.402	268.319	185.986	18.266	21.368	17.466	4.896	5.524	4.194
22.355	23.929	20.781	132.85	224.366	160.369	14.378	17.285	16.694	5.264	5.74	5.2
T cell CCR5 (×103)			T cell CD44 (×103)			T cell CD62L (×103)			T cell CD49d (×103)			Comparison	Adjusted P value	Label
Sham	MCAO3d	MCAO14d	Sham	MCAO3d	MCAO14d	Sham	MCAO3d	MCAO14d	Sham	MCAO3d	MCAO14d	Sham vs MCAO14d (T cell CD62L)	0.0017	**
0.22	0.273	0.375	8.975	8.689	10.238	5.928	6.224	8.083	5.473	6.825	5.912	Others	NS	NS
0.157	0.204	0.21	6.675	7.648	10.365	6.891	7.236	10.963	5.04	6.698	5.623
0.224	0.327	0.319	6.016	8.751	10.557	6.06	7.868	9.591	6.171	9.074	7.341
0.219	0.352	0.316	6.119	9.644	6.179	5.627	8.692	9.381	4.995	6.223	4.226
0.21	0.204	0.215	5.502	8.181	5.909	5.289	7.205	7.132	4.805	4.771	4.023
B cell CCR5 (×103)			B cell CCR7 (×103)			B cell CD62L (×103)			B cell CD49d (×103)			Comparison	Adjusted P value	Label
Sham	MCAO3d	MCAO14d	Sham	MCAO3d	MCAO14d	Sham	MCAO3d	MCAO14d	Sham	MCAO3d	MCAO14d	Sham vs MCAO3d (B cell CD62L)	0.022	*
0.195	0.204	0.282	2.898	2.703	2.395	5.435	9.362	8.211	4.771	4.67	3.524	Others	NS	NS
0.131	0.205	0.24	2.713	2.894	2.315	5.09	8.813	7.781	3.899	4.415	4.341
0.279	0.268	0.204	2.112	2.613	2.214	6.933	8.359	7.895	3.946	6.178	4.521
0.223	0.265	0.197	2.418	2.807	2.531	9.138	7.71	7.767	3.977	4.005	3.227
0.204	0.136	0.13	2.799	2.466	2.44	6.034	9.047	6.469	4.487	3.644	3.301
Monocyte CCR2 (×103)			Monocyte CD11b (×103)			Monocyte CD62L (×103)			Monocyte CD49d (×103)			Comparison	Adjusted P value	Label
Sham	MCAO3d	MCAO14d	Sham	MCAO3d	MCAO14d	Sham	MCAO3d	MCAO14d	Sham	MCAO3d	MCAO14d	Sham vs MCAO3d (Monocyte CCR2)	0.0312	*
7.858	2.998	2.217	155.912	164.833	192.562	2.22	2.781	1.886	12.647	7.862	6.636	Sham vs MCAO14d (Monocyte CCR2)	0.0079	**
3.453	3.71	2.574	122.222	284.225	199.687	1.891	2.941	2.022	10.894	12.966	6.933	Sham vs MCAO3d (Monocyte CD11b)	0.0005	***
6.313	2.915	2.325	111.698	273.348	196.826	2.436	3.343	1.953	8.153	12.649	6.659	Sham vs MCAO14d (Monocyte CD11b)	0.0043	**
5.844	2.478	2.653	109.335	219.758	204.011	1.399	1.919	0.519	10.305	8.889	11.342	Others	NS	NS
4.796	4.93	4.338	85.06	199.075	211.679	1.999	1.81	1.772	8.794	10.969	4.338
NK CCR2 (×103)			NK CCR5 (×103)			NK CD62L (×103)			NK CD49d (×103)			Comparison	Adjusted P value	Label
Sham	MCAO3d	MCAO14d	Sham	MCAO3d	MCAO14d	Sham	MCAO3d	MCAO14d	Sham	MCAO3d	MCAO14d	All groups	NS	NS
7.288	2.27	2.454	0.508	0.575	0.719	1.965	2.563	1.829	4.991	2.76	3.119
1.229	3.538	3.076	1.152	0.682	0.635	0.971	1.946	1.837	5.153	4.022	4.764
3.12	3.813	3.398	1.229	1.037	0.62	1.335	1.806	1.413	2.467	3.005	2.794
5.027	9.799	8.548	1.398	1.168	0.906	3.329	0.976	0.906	5.818	2.18	3.684
4.579	5.073	4.124	1.041	1.274	1.238	2.031	0.579	0.738	3.342	2.028	1.893
Fig.2C					Fig.2C ONE-Way ANOVA
Cell count [cells/mm2]					Comparison	Adjusted P value	Label
Neutrophil	Macrophage	CD4+T	CD8+T		Neutrophil vs Macrophage	<0.0001	***
65.12	115.18	10.39	12.12		Neutrophil vs CD4+T	<0.0001	***
78.05	128.59	6.93	6.93		Neutrophil vs CD8+T	<0.0001	***
82.5	154.48	1.73	3.46		Macrophage vs CD4+T	<0.0001	***
96.84	102.96	3.46	5.19		Macrophage vs CD8+T	<0.0001	***
73.53	125.54	5.19	1.73		CD4+T vs CD8+T	0.9997	NS
55.66	93.26	3.46	6.93
52.86	159.61	5.19	5.19
Fig.2G					Fig.2G Mann-Whitney test
ICAM-1+EC [%]					Comparison	P value	Label
Sham	MCAO3d				Sham vs MCAO3d	0.0159	*
11.9	19.3
9.52	16.81
10.9	26.24
12.58	17.21
	18.88
Fig.3B					Fig.3B Mann-Whitney test
Ki67+EphB4+ area per mm2 [%]					Comparison	P value	Label
Sham	MCAO3d				Sham vs MCAO3d	0.0159	*
1.16568	3.24273
0.984256	4.58943
0.885978	3.8546
0.589658	3.2586
	4.2275
Fig.3H					Fig.3H Mann-Whitney test
Ki67+ICAM-1+ area per mm2 [%]					Comparison	P value	Label
Sham	MCAO3d				Sham vs MCAO3d	0.0286	*
0.9452	3.68276
0.6753	2.2258
0.4751	3.0141
0.3856	1.9858
Fig.3M-O&Fig.S3G					Fig.3M-O&sFig.S3G Mann-Whitney test
Cell per 104 singlets					Comparison	P value	Label
Neutrophil		Macrophage			Neutrophil(Isotype vs ICAM-1Ab)	0.0286	*
Isotype	ICAM-1Ab	Isotype	ICAM-1Ab		Macrophage(Isotype vs ICAM-1Ab)	0.0286	*
522.307	192.678	1745.3	336.202		NKT(Isotype vs ICAM-1Ab)	0.0286	*
753.212	350.877	1902.41	331.237		NK(Isotype vs ICAM-1Ab)	0.6857	NS
806.341	245.741	1251.09	452.895
820.972	278.353	1318.38	633.134
NKT		NK
Isotype	ICAM-1Ab	Isotype	ICAM-1Ab
43.5256	12.7071	24.0761	15.9258
29.7689	16.6951	19.4871	27.4125
19.3382	11.1701	10.215	14.8653
23.7557	17.7836	35.4233	18.4838
Fig.4E					Fig.4E Mann-Whitney test
Ki67+EC area [%]					Comparison	P value	Label
MCAO3d	MCAO14d				MCAO3d vs MCAO14d	0.026	*
42.8	17.25
23.59	5.85
15.89	10.29
34.52	13.46
19.48	7.59
18.89	19.88
Fig.4G					Fig.4G Mann-Whitney test
MHC+EC area [%]					Comparison	P value	Label
MCAO3d	MCAO14d				MCAO3d vs MCAO14d	0.0022	**
4.85	33.45
7.38	38.42
12.11	29.9
11.85	37.85
18.89	19.58
10.59	27.22
Fig.S4A					Fig.S4A ONE-Way ANOVA
Cell proportion [%]					Comparison	Adjusted P value	Label
Neutrophil	Macrophage	T cell			Neutrophil vs Macrophage	<0.0001	***
4.47	27.2	24.62			Neutrophil vs T cell	<0.0001	***
6.87	29.8	22.57			Macrophage vs T cell	0.1214	NS
11.3	18.4	18.15
5.8	27.7	21.58
8.47	30.2	14.09
7.79	24.8	27.85
Fig.5D					Fig.5D Mann-Whitney test
VCAM-1+EC per 104 singlets					Comparison	P value	Label
MCAO3d	MCAO14d				MCAO3d vs MCAO14d	0.0317	*
8.95374	19.9581
16.4486	20.398
11.7037	29.4191
10.7125	14.5796
7.42159
Fig.5F					Fig.5F Mann-Whitney test
VCAM-1+EC area per mm2 [%]					Comparison	P value	Label
MCAO3d	MCAO14d				MCAO3d vs MCAO14d	0.0286	*
1.14	2.67
1.08	1.98
0.89	2.04
0.47	1.58
Fig.5J&Fig.S5D					Fig.5J&Fig.S5D Mann-Whitney test
Cell per 104 singlets					Comparison	P value	Label
CD4+T		CD8+T			CD4+T(Isotype vs VCAM-1Ab)	0.0286	*
Isotype	VCAM-1Ab	Isotype	VCAM-1Ab		CD8+T(Isotype vs VCAM-1Ab)	0.0286	*
328.342	55.2386	275.64	78.5		Neutrophil(Isotype vs VCAM-1Ab)	0.0286	*
288.252	101.585	298.35	125.63
249.58	158.95	384.1	212.5
400.2	88.158	352.5	188.2
Neutrophil
Isotype	VCAM-1Ab
106.796	82.125
185.457	96.225
155.275	105.42
112.85	86.25
